# Supplementary material for: Genome-Wide Association Study Reveals Marker Trait Associations (MTA) for Waterlogging-Triggered Adventitious Roots and Aerenchyma Formation in Barley
Source: Int J Mol Sci. 2022 Mar 19;23(6):3341. doi: 10.3390/ijms23063341 (PMC8954902; doi:10.3390/ijms23063341)
Supplement: Supplementary file 1 [file ijms-23-03341-s001.zip]

Archive with 1 entries (1 files):
- ijms-1650260-supplementary.pdf
